# Supplementary material for: Antibody-Mediated In Vitro Activation and Expansion of Blood Donor-Derived Natural Killer Cells with Transient Anti-Tumor Efficacy
Source: Biomedicines. 2025 Nov 29;13(12):2934. doi: 10.3390/biomedicines13122934 (PMC12730846; doi:10.3390/biomedicines13122934)
Supplement: Supplementary file 1 [file biomedicines-13-02934-s001.zip]

Archive with 1 entries (1 files):
- biomedicines-3892949-supplementary.pdf
